# Supplementary material for: Dual-Stage AI Model for Enhanced CT Imaging: Precision Segmentation of Kidney and Tumors
Source: Tomography. 2025 Jan 3;11(1):3. doi: 10.3390/tomography11010003 (PMC11769543; doi:10.3390/tomography11010003)
Supplement: Supplementary file 1 [file tomography-11-00003-s001.zip]

Archive with 1 entries (1 files):
- tomography-3328991-supplementary.pdf
